# Supplementary material for: DNA Methylation Signature in Mononuclear Cells and Proinflammatory Cytokines May Define Molecular Subtypes in Sporadic Meniere Disease
Source: Biomedicines. 2021 Oct 25;9(11):1530. doi: 10.3390/biomedicines9111530 (PMC8615058; doi:10.3390/biomedicines9111530)
Supplement: Supplementary file 1 [file biomedicines-09-01530-s001.zip]

Archive with 17 entries (17 files):
- table_S1.xlsx
- Table_S10.xls
- Table_S11.xls
- Table_S12.xls
- Table_S13.xls
- Table_S14.xls
- Table_S15.xls
- Table_S16.xls
- Table_S17.xlsx
- Table_S2.xls
- Table_S3.xls
- Table_S4.xls
- Table_S5.xls
- Table_S6.xls
- Table_S7.xls
- Table_S8.xls
- Table_S9.xls
